# Supplementary material for: A dual immune signature of CD8+ T cells and MMP9 improves the survival of patients with hepatocellular carcinoma
Source: Biosci Rep. 2021 Mar 17;41(3):BSR20204219. doi: 10.1042/BSR20204219 (PMC7969702; doi:10.1042/BSR20204219)
Supplement: Supplementary File S1-S2 [file BSR-2020-4219_supp.zip]

Archive with 2 entries (2 files):
- BSR-2020-4219_suppS1.txt
- BSR-2020-4219_suppS2.txt
