# Supplementary material for: A dual immune signature of CD8+ T cells and MMP9 improves the survival of patients with hepatocellular carcinoma
Source: Biosci Rep. 2021 Mar 17;41(3):BSR20204219. doi: 10.1042/BSR20204219 (PMC7969702; doi:10.1042/BSR20204219)
Supplement: Supplementary File S1-S2 [file BSR-2020-4219_supp.zip › BSR-2020-4219_suppS2.txt]

StromalScore	ImmuneScore	ESTIMATEScore	TumorPurity
GSM2011285	-1187.26350354745	-520.368093536502	-1707.63159708395	0.937880311680771
GSM2011286	-384.550502843537	835.745776772063	451.195273928525	0.783065075652882
GSM2011287	-0.321390628588071	543.594824740381	543.273434111793	0.774587664922986
GSM2011288	-327.353552247497	1404.68445698923	1077.33090474173	0.722678294977434
GSM2011289	-419.597936419063	736.564929229432	316.966992810369	0.795166464787981
GSM2011290	-510.19939776985	1126.86937498478	616.669977214933	0.767728798825226
GSM2011291	856.883411998346	2150.00089595167	3006.88430795002	0.500722621699711
GSM2011292	-217.467171601398	651.808485955288	434.341314353889	0.784601335422061
GSM2011293	-860.976913166365	-429.011190027316	-1289.98810319368	0.914861357201793
GSM2011294	-714.828776565408	91.4622853253278	-623.36649124008	0.871038290834586
GSM2011295	-741.16314033074	-150.342488919761	-891.505629250501	0.889692772849099
GSM2011296	-1259.52398973442	-558.844278425091	-1818.36826815951	0.943395931401417
GSM2011297	-198.7130790507	846.801421564117	648.088342513417	0.764765486037576
GSM2011298	-821.212412147067	1456.10456504884	634.892152901772	0.766012107169458
GSM2011299	-408.899046731719	683.154030026409	274.254983294691	0.798952658635242
GSM2011300	-612.601876271825	-44.7053457962667	-657.307222068091	0.873474756144329
GSM2011301	75.7216384750072	797.925670154923	873.64730862993	0.743017539004072
GSM2011302	-717.447477638837	1042.22268504733	324.775207408488	0.794470924136158
GSM2011303	-499.232488493321	21.6091322788573	-477.623356214464	0.860331010277809
GSM2011304	-188.943715245137	455.911673034768	266.967957789631	0.79959548294908
GSM2011305	646.42063216349	1675.94598709329	2322.36661925678	0.585026428814613
GSM2011306	-466.430648119453	883.289091033678	416.858442914225	0.786189846891391
GSM2011307	-201.779577939182	940.094826069291	738.315248130109	0.75616526807299
GSM2011308	-443.781423077936	391.027025598769	-52.7543974791674	0.826888932230546
GSM2011309	-1018.98209662927	114.324996741181	-904.657099888092	0.890572495376705
GSM2011310	-545.084581196487	533.667297283691	-11.4172839127964	0.823461405997632
GSM2011311	-118.229934201169	1235.0059509548	1116.77601675363	0.718664186236204
GSM2011312	-213.3777100464	561.150002117946	347.772292071546	0.792416328181953
GSM2011313	-175.521820225024	2202.2194354662	2026.69761524118	0.619663130248456
GSM2011314	-271.589918055439	1315.12452915561	1043.53461110017	0.72609828827779
GSM2011315	-728.940659582921	610.704947889255	-118.235711693666	0.83225604896683
GSM2011316	-358.290152351593	399.690172811078	41.4000204594852	0.819037882707325
GSM2011317	190.667632694269	1043.97733894153	1234.6449716358	0.706526292512435
GSM2011318	-301.557618534876	1113.15592482467	811.598306289796	0.749082413933472
GSM2011319	-519.509076450406	748.70492989539	229.195853444984	0.802912867938174
GSM2011320	-813.219053673337	1107.83351252717	294.61445885383	0.797151806764771
GSM2011321	-16.6326097578857	1408.46716064563	1391.83455088774	0.690010788633279
GSM2011322	-868.822632424774	189.009489167653	-679.813143257121	0.875078412598428
GSM2011323	-615.630427365197	263.993495652574	-351.636931712623	0.850757713785921
GSM2011324	-215.350138742063	911.753411611296	696.403272869233	0.760176808004744
GSM2011325	14.5330589157953	1281.50049101035	1296.03354992615	0.70012063533431
GSM2011326	95.9206003999692	933.814673974222	1029.73527437419	0.727489569919793
GSM2011327	-583.502441635779	409.030679189517	-174.471762446262	0.836804031886052
GSM2011328	-189.199211383045	1025.87351657386	836.674305190812	0.746638856630059
GSM2011329	-536.541048854647	27.6565688736826	-508.884479980965	0.86266100454162
GSM2011330	-496.156371190355	1292.75261805065	796.596246860292	0.750539455420397
GSM2011331	170.448360595019	1455.89762944562	1626.34599004064	0.664691184146608
GSM2011332	468.430771523088	1341.86337676971	1810.2941482928	0.644278064501737
GSM2011333	-772.855357635641	823.553206444986	50.6978488093449	0.818254072885894
GSM2011334	-585.052671186839	124.698478637163	-460.354192549676	0.859036111738022
GSM2011335	-324.399945734895	1000.06172358428	675.661777849386	0.762151414853731
GSM2011336	-262.355690342812	1041.8888919948	779.533201651992	0.75219224114218
GSM2011337	35.306229499575	1083.37107537898	1118.67730487856	0.71847009303609
GSM2011338	287.368625904151	1319.29706211059	1606.66568801474	0.666846712614117
GSM2011339	-491.830632897976	601.632526940212	109.801894042236	0.81323600559226
GSM2011340	-403.319434654089	712.813800736553	309.494366082465	0.795831133723876
GSM2011341	-163.89600035344	116.66160023157	-47.2344001218694	0.826432992243939
GSM2011342	-413.578655709377	819.493448136963	405.914792427586	0.787181563845545
GSM2011343	-326.549129125828	845.998323156089	519.449194030261	0.776794736642128
GSM2011344	-543.064337838038	600.925967911934	57.861630073896	0.817649124245238
GSM2011345	119.26883012346	1039.31105465188	1158.57988477534	0.714383745620872
GSM2011346	-468.208039823113	230.989593878509	-237.218445944604	0.84181123044661
GSM2011347	-327.986143033113	92.0561821237987	-235.929960909314	0.84170912579161
GSM2011348	-62.390558477294	210.476485981546	148.085927504252	0.809952914975373
GSM2011349	-498.435040283217	1111.11073466829	612.67569438507	0.768104362395308
GSM2011350	268.208326772762	1466.8073642095	1735.01569098226	0.652689506377695
GSM2011351	-168.884900896409	1369.61923662251	1200.7343357261	0.710040169101566
GSM2011352	423.894347140916	2402.4275734423	2826.32192058321	0.523486541102689
GSM2011353	-321.326176063565	1017.05576495158	695.729588888015	0.760241054075047
GSM2011354	-747.964962250844	136.272184749451	-611.692777501394	0.870195283014241
GSM2011355	-241.866599246507	1240.78032358383	998.913724337325	0.730586283899222
GSM2011356	-812.538781172658	405.740354800122	-406.798426372536	0.854985257938169
GSM2011357	-756.965402569782	842.079082385618	85.1136798158368	0.815339556856744
GSM2011358	-512.437754351412	1172.44972932595	660.011974974543	0.763636613259955
GSM2011359	-743.876331446838	-5.41207551288441	-749.288406959722	0.879968541008079
GSM2011360	34.7473417337409	2056.63625791922	2091.38359965296	0.612182868634749
GSM2011361	97.7203756367094	1931.43130353798	2029.15167917469	0.619380358566311
GSM2011362	67.5773537872308	582.076583092496	649.653936879727	0.764617396549063
GSM2011363	-723.180905886212	707.697311134391	-15.4835947518214	0.823799916579726
GSM2011364	-688.847242345458	503.152360403463	-185.694881941995	0.837704864594082
GSM2011365	471.307079210178	1342.73463067812	1814.0417098883	0.643857256424622
GSM2011366	-593.150795481555	585.015578042001	-8.13521743955425	0.82318796790273
GSM2011367	-349.495650346335	878.063612899641	528.567962553307	0.77595109692126
GSM2011368	-138.463166983041	489.47588570399	351.012718720949	0.792126096970479
GSM2011369	-767.242710940291	26.5447734740474	-740.697937466244	0.87936883514915
GSM2011370	-797.741028345063	281.524878921213	-516.21614942385	0.863204830083683
GSM2011371	-408.06830653014	543.410253909661	135.341947379521	0.811048634680305
GSM2011372	-861.474688024893	53.2124317552795	-808.262256269614	0.884047716556706
GSM2011373	-922.010052077272	314.591594318303	-607.418457758968	0.869885977267301
GSM2011374	-398.230944562079	337.390808526741	-60.8401360353378	0.827555816837318
GSM2011375	30.6819679067563	1478.15292578171	1508.83489368847	0.677478903084
GSM2011376	95.119616743274	817.255153994281	912.374770737555	0.739200915271966
GSM2011377	-1185.4332739949	-207.576324746543	-1393.00959874145	0.920862445692361
GSM2011378	-106.00467083374	863.591134797624	757.586463963884	0.754311138938667
GSM2011379	522.469168434528	1594.53624674787	2117.0054151824	0.609204673911468
GSM2011380	-542.684272507011	793.901272770024	251.217000263013	0.800981825409305
GSM2011381	-601.414749222787	921.840694885144	320.425945662357	0.794858476780785
GSM2011382	-409.350206263767	494.002927417915	84.6527211541479	0.815378730944984
GSM2011383	408.413139797702	1363.61807358442	1772.03121338212	0.648563372400479
GSM2011384	-376.945548902867	353.047634997631	-23.8979139052358	0.82449945621205
GSM2011385	-607.552587824094	421.260388367039	-186.292199457055	0.837752745065089
GSM2011386	86.2526885070162	592.562735463694	678.81542397071	0.761851640206733
GSM2011387	-810.618769900022	30.9592160597918	-779.65955384023	0.882077544572676
GSM2011388	-606.172899053424	327.273406914829	-278.899492138596	0.845097937973283
GSM2011389	-853.798425380539	-206.791660565771	-1060.59008594631	0.900749238013878
GSM2011390	-701.986653743454	1591.93718596541	889.950532221952	0.741413762061531
GSM2011391	69.1326672757282	844.702978245929	913.835645521657	0.73905647651546
GSM2011392	-839.442835525712	827.133002242745	-12.3098332829663	0.823535733717478
GSM2011393	-673.720741391764	762.051754212652	88.3310128208882	0.81506603124448
GSM2011394	-588.577153270974	219.62318770218	-368.953965568794	0.852090900766682
GSM2011395	-179.917491164598	1122.91171399204	942.994222827441	0.736166426743898
GSM2011396	308.83632439479	1496.31220790223	1805.14853229702	0.644855540357429
GSM2011397	-611.306826836913	-63.6397674422561	-674.946594279169	0.874732455981628
GSM2011398	356.993042998745	2426.03216570699	2783.02520870573	0.528890995840639
GSM2011399	-299.465952371207	353.430538942567	53.9645865713603	0.817978323972619
